# Supplementary material for: Synthesis of a Luminescent Aluminum-Based MOF for Selective Iron(III) Ion Sensing
Source: Molecules. 2025 Oct 21;30(20):4146. doi: 10.3390/molecules30204146 (PMC12566859; doi:10.3390/molecules30204146)
Supplement: Supplementary file 1 [file molecules-30-04146-s001.zip]

Archive with 1 entries (1 files):
- molecules-3897349-supplementary.pdf
